# Supplementary material for: Sex, offspring and carcass determine antimicrobial peptide expression in the burying beetle
Source: Sci Rep. 2016 May 3;6:25409. doi: 10.1038/srep25409 (PMC4853764; doi:10.1038/srep25409)
Supplement: Supplementary Table S1 [file srep25409-s2.xls]

## Sheet: Sheet2
Abbreviation	Amino Acid Sequence
Nvesp-ABP1	MFKLCILWLALIAGCLTFSDFEGKVQVILDDEGNDFYLVPVDLLYNVRHKRATNVSTGGNANSNWITVSKDIHDTPNHN VQGTLHSQVNDKGKGLTSGTIDYTYKPSDSKFSLTKTNQGVSLGGNHDIINNDNYKLSATAFANKPNGGDWTRGAGVEL SHKPSDSSLSFNAQRSPGAKTTFESTGTYNVFRSADGRGTVGLYGNYGGGGGGGRNCGGGLKASYRF
Nvesp-Atta1	MFKLLIVFALCMSMGIALYLESPEPFYNSIGDEFYLYRNNHLHRQRRQISIGTGSDGSHVQRTQELINDKNRKVDLTSF TSTNPQKQMTVGQQLDYLDKRTDSAFKLAGQHTQNYGTDLQAAGQYNFLRTNDGRGTIGLAGEYSRHFGGPWGTQQPNY GVFIRGNYNFP
Nvesp-Atta2	MFKQIFVVLAICATFGFAELEQVFDRQGQDFYLIPAEEYNLVRHRRRAERIPTDHNIRGKLYGRDDPNYGEVYGGRGTY THRPSDSQFSVGGERRQRGGSKIDAKGQYNFFKTNDGRGTIGIGGQVSRTNDGRGHHRTDYGALLEGEYRF
Nvesp-Atta3	MSKIALIVVLLSFAACLASSFEIFEKENGELFYLVPLNEEHNRVRRQTKANVDNNGVSLSHTGKLFENQNHRLDGTAFG QKDFKNHGPLTAGGNLDYNHKPTGSNLNLGASNTRGFGTDVSAKGQYNFVNSKRTQAGVGAYYNRHFGGPGGSRRPDYG AFVSARYNF
Nvesp-Atta4	MFKHIFLLVAVYAVLGFAEPEQVYDRQGREFYLIPAEDLHSVRQRREVLVPTDHNIRGKAYGYQDSKYGEVYGVRGIYT HRPSESQVKVAGETRQFGGSKVAAQGNYNFFRTDDGRGTIGVGGKYTRKSDGFGHNRNDYAAILEGEYRF
Nvesp-Atta5	MYKQIFVVLAICATFGFAELEQVFDREGQEFYLIPAEEYNLVRHRRRAERILPDNNIKGKLYGREDPNYGEVYGGRATY THRPSDSQFSVGGERRQRGGSEIDAKGKYNFLRSNDGRGTVGVGGQVSRRSDGFGNHRTDYGALIEGEYRF
Nvesp-Col1	MLKLSIFLFALVTLSHAYVTDYYPESFYSRNGGEQVIFRHRRSFAPGAPSFPFPKTPTHTEVNPHIKHGADGTTNAGAS IHHVTKDYEVHGNWSKNVDGPGKSKAAWGVSGIYRL
Nvesp-Col2	MIKQMIFLGLIAFAVSYPYIDANAEDAEAYGAQVFRNEEQIFRPRRFVGHVNRPRPGQTWSPPNPKPQGPQTSINPSIN TNKAGTTNVGVDVKHERPGAKIQAHIDQNVKGPGKSGKPNWNVHAQID
Nvesp-Col3	MMKIFALVMCLVVMAASLPLDSERVKRQLPRTEFYPTVKKDGKSTLARVDLNQIGHNYDVKSHIQRWVDGPKQQDEASW AINGSFRF
Nvesp-Col4	MIRQLVFVGLIAFVACYPYNDGNPEELDAFERQDEQVFRQRRFVSQVNRPRPGPVWSPPIPRPQGPQTSVNPIIRTDKA GTTNVGVDINHKRPGAEINAHIDQNVRGPGKSSKPNWHVEATID
Nvesp-Col5	MIKQMIFLGLIAFAVSYPYIDANAEDAEAYEAQVFRNEEQIFRPRRFVGHVNLPRPGQTWSPPNPKPQGPQTSINPSIN TNKAGTTNVGVDVKHERPGAKIQAHIDQNVKGPGKSGKPNWNVHAQID
Nvesp-Cec1	LSQLKYITVNSLKYFDIRNSKMNLKVIFVFALVVIAALMGQAEAGSKRWRKFEKKFKHVGHKAKEALPVIQGYAAVAGTV AALGRK
Nvesp-Def1	MKFFFALIALCLMVSSFVSAGPVEQDAEGHVVERANRQRRVTCDLLSVDTPIGSVNHSVCAAHCLAMLKGFRGGRCIDG VCNCRK
Nvesp-Def2	MLDILKDFLSQLLKPKGQVVERANRQRRVTCDLLSVSTPYGSVNHSVCAAHCIAMLKGFRGGRCIDGVCNCRK
Nvesp-Def-L1	MDKKSLCIFLTLILALSQILIISAASIDDSHRLRRGACDLLSRRNRLQDCKEYCLSLLYGYTKGTCISSTCFCS
Nvesp-Def-L2	MDKKSLCIFLAAILALSQILIISAASIDDSHRVRRGACDLLSRRNRLQDCKEYCLRLLYGYTKGTCISSTCFCS
Nvesp-Def-L3	MDKKSLCIFLATILALSQILIISAASIDGSHCVRRGACDLFSRRNRLQDCKDYCMRLSYGYTKGTCISSTCF
Nvesp-KTX-L1	MKFIITLGWLLVVALVVGVAYSVPVGSDFHVRTRRTLCYSNGYSTHFVPLSSDVCSSYCRHGYKKFFRTGRCINEKCQC IT
Nvesp-PBSIP1	MASRFVTVLSILLVINSALALECYVCDSSKSVTCKYSLLSFMQDSQKCNIGSSDGFLGSIASIIPTNCVKLVGKDHNGNE YVSRGCAPSTGPINSCNAIAKAIMTFSDTQELAALDCYTCNTDKCNSATKIGGMTIFGLLAACILFLF
Nvesp-PBSIP2	MASRFVTALSILLVINSALALECYVCDSSNSITCKYSMLSFLQDSQKCNIGSSDGFLGSIASIIPTNCVKLVGKDHNGNE YVSRGCAPSTGPLNSCNAIAKAFVAFSDNQELATMDCYTCNTDKCNSATKIGGMTIFGLLAACILFLF
Nvesp-PBSIP3	MNKMLFSVIFVAFAISYGNCLECYTCDSSQTGLCNFGIASFVMPTVDCDKQIGDSNPLTNWIPKQCVKLTAKDAEGKEYV ARGCIPYSGGACDVIMSTLGFFSKIGGGAKDLHCYPCDGDKCNSSISVQPSIAATLILSILFCIFKL
Nvesp-Thau1	MHSVFVICVLLVGAIHAVQFKIKNVMGGDTWIGILSSNNQPPLEGGGFVLGAQQEKTVNAPDNWEGRIWARTWCNSGNQ HCETGDCGNKLQCGNSGGVPPATLAEFKLRAHDDGKDYYDISLVDGFNVGVKIEPENGNGDCNVLHCPNTLNNNCPNEL KKSGSGGTVGCDSSCVKYNTDEYCCRGSFNSAQACDPNKWKLNSAKFFKDNCPDAYSYAYDDKTSLKTCIANSYRITFG
Nvesp-Thau2	MKMLFAVVAILLVASVQSVEFQIKNNLPGPIWVGILGNNGKPPLANGGFVLNQNEQKSVHSDERWAGRFWARTWCNPNS RHCETGDCGNRLECNGAGGVPPVTLAEITLRGHEGQDFYDISLVDGFNVVAKIQPLGGRGSCRTVGCNRDLNPNCPGPL RLTGSAGYTIACYSACSKFNTDQYCCRGQFGQPQSCNPATWQSNSASYFKSNCPDAYSYAYDDATSTFTCVANAYRVTF G
Nvesp-Thau3	MKMLLFTTTVLLIVNVGCIDFRIKNNLPDTIWVGILGYAGHPHLTNGGFELKSNEERILQSDEKWSGEFWARTGCNPIT KICKTGHCDNKLECQGNDAVGPATYAKIHLRENEGKDKYSVSLIDGFNVITKIEPIASKGNCRSTGCSFDLNKYCPSSL RLEGSAGQTVGCYSSRSKLDIDQFMCEEQERRPHTCDSGTWIANSASYFKSHCPNVVSYNYDEINNTFTCIASVYQITF G
Nvesp-Thau4	MKSALVFGLLFLGAAHCAQFRVKNVMGGDIWIGILTSNNLPSLEGGGFVLGPQQERAINAPDDWEGRFWARTWCNSGSQ HCETGDCGNKVQCNGAGGVPPASLAEFNLKAWNDGKDYYDISLVDGYNVGVKIEPLGGSGDCNVLHCSNNLNDNCPNEL RKYGSGGTIACESSCNKFDKDEYCCRNEFNDPKICNPNTWAVNSAKYFKDNCPDAYSYAYDDHSSLKTCMAGTYRITFG
Nvesp-Thau5	QAINFQIRNDAGGEVWIGIQGNPGHPHLNGGGFKLAQGAQVNVNAPDNWAGRFWGRSWCDGGTNHCQTGDCGNRVQCNG AGGAPPATLVEITCKGAGGLDYYDISLVDGFNLRASIAPQGGQGDGGQYSCKRAGCDTEINGRCPGELQQKNGQGIVVG CKSACLAFNTDQYCCRGAHDKPETCRS
Nvesp-Thau6	MIFVAVAVLLVASAQGIEFQIRNNLPGPIWVGILGNNGKPPLANGGFALNQNEQKSVYSDDRWAGRFWARTWCNPNSRH CETGDCGNRLECNGAGGVPPVTLAEITLRGHEGQDFYDISLVDGFNVVAKIEPLGGQGSCRTVGCNRDLNPNCPNSLRL IGSAGYTIACYSACTKFNTDQYCCRGQYGQPNTCNPATWQSNSASYFKSNCPDAYSYAYDDATSTFTCVAPAYKITFG
Nvesp-Clys1	MDNHVAAMLMALLLCSQPIMHFSQAKVYTKCGLTEELIKLNVSRSWVGNWVCLVESESFKDTGKVINKANGSKGLGLFQ INSREWCQFKSAGGKCQMKCEDLTNEDIRDDVTCARKAIEELGFQGWNGWVRSCKGRESVTRMPICPGL
Nvesp-Clys2	MKFAICAIVLCGLVAPNFAKVFSPTEFGNVMLANGIPKGQIETWKCIAKWESSYNTAAHNTASGDHGIFQI NERWWCSPPGKGCGMTCNSLRDADITNDIKCAKIIYEEHQRLTGNGFNAWVAYKNHCR
Nvesp-Clys3	MNAIILSSALALATALVCDGRILSPSQFQKELRRNNVPEWMIPTWTCIAEHESHFDTAAWNRQSGDHGILQIS ELYWCYPPGKGCGVNCNALRNDDITDDIKCAMHVYKETSKMKKNGFSAWVTYKYCH
Nvesp-Clys4	MESMGRRGIPIIVVCAVLTTLASSKVYDRCELARELLDVHEIPEHQVATWVCLARHESEYNTSALNPGSGDH GLFQISELYWCSPHGYACGVPCRDLRDDDIEDDVICARRIHREHKRLSGDGFNAWVVYNAYCKDQYYVQSLVEGCFTSK TRLMKNKVSMIPTTATPKPTTTWTTTSKPTTRWTTSPKSTIKYYQTTTPRIWTTQKKTTKYTTKRPTTFQYKYSKPTTA TSSKQQDYTYSIRKTGFVFTRT
Nvesp-Clys5	FSVVVAVANGKILSAQQFQQELRKNHVPEWMIGTFTCIAKRESGFNTAARNWNTGDHGIFQISQKYWCSPPGKGCKVSC DALRNNDLKDDIKCAMLIYNKSGFNAWATYQYCR
Nvesp-Clys6	MYVASTIILLLVVDVSGRYLKVEDLSMVLLFNGVQIVDTITFKCIATKESDLNTAYWDHETEEMGIFAIADVSCMSNKD MSHELSCDLSCEQLRDDDIEDDVVCAIKLFNLYKKMTGDGFTYWPVYVEGYCRSETDYYI
Nvesp-Clys7	MSFLIHILLASSVLCTAFGRILTPDQFAKELRQNNVPEWMIPTWQCIAKHESNYNTAARNTESGDHG IFQISQIYWCSPPGTGCGVTCAAMENDDIRDDIRCAMHVYQETTRLSGNGFTAWTTYKYCH
Nvesp-Clys8	MLKFFTLLGFCCLLVEVRSKVFSPEEFGEVMRNASGVNASHIEIWKCLVKWESSFDTAAHNTKSGDHGIFQINEKWWCS PPGKYCQVACVSLRDDDITDDIECALSVYDEHERISGNGFRAWHGYTKHCM
Nvesp-Clys9	CSNSSFCWDCVAVVVFWLKSGARSSVRRIGEVMRNASGVNASHIEIWKCLVKWESSFDTAAHNTKSGDHGIFQINEKWW CSPPGKYCQVACVSLRDDDITDDIECALSVYDEHERISGNGFRAWHGYTKHCMNVTAAEESELDLKESETI
Nvesp-ilys1	MNQCVFVLVAAFFLIGVSGQGPVNQKCLGCICEAISGCNATQICAGDVCGPFRITWPYWSDGGKPTLNGEAKDSPTAYKN CATDIYCSALAVQGYMEKFQKDCNGDAKIDCDDYAAIHTLGGYGCQGNLPHIYNERYQQCKKLVS
Nvesp-ilys2	MAGGSFQFTASCIAIAVIAQVSFHLVRPQTDQLYVHNLDKQCLRCLCYAATSCDITLGCTAGYCGPYKISRLYWIDAGRLVLPE DDPERAGAFEDCALNLGCAQRMVTTYLSKFGKDCNDDNVTDCNDYLKINFNGGYQCTPKLDRNEAGRNWTKRFDVCHQL L
Nvesp-ilys3	MKTSNCILILCLCLVAAYALPSLIDTQVHKDIRCLCHAVSGCYFLTNCAKYSVNYEYWQKAGSPVLSVDQIPDQKAYRA CILNNNCVLNTINNYVQAQGEMDCNCDGDFNAEDMLAIHFGACQNMSLIPELARRQWRYNNCAKEKMDMPTGSCIPDAV
Nvesp-ilys4	MKLATFLVLILITTQVDLTIYNFRSCIKCICHSVSLCYLMKNCAKFSITFDYWRAADSPHIGAHTTDREAFELCQNNDD CIYETIENYIINVGQHDCNCDGVIDCNDFLFLHYGKCRNPSDIPNFELKKKYYMECMQIKQPIMYCDAEEI
