# Supplementary material for: Sex, offspring and carcass determine antimicrobial peptide expression in the burying beetle
Source: Sci Rep. 2016 May 3;6:25409. doi: 10.1038/srep25409 (PMC4853764; doi:10.1038/srep25409)
Supplement: Supplementary Table S2 [file srep25409-s3.xls]

## Sheet: Gene Expression & Statistics
Name	MM vs CLM	P value - MM vs CLM	MF vs CLF	P value - MF vs CLF	CLM vs CM	P value - CLM vs CM	CLF vs CF	P value - CLF vs CF	MM vs MF	P value - MM vs MF	CLM vs CLF	P value - CLM vs CLF	CM vs CF	P value - CM vs CF	MM vs CM	P value - MM vs CM	MF vs CF	P value - MF vs CF
Nvesp-ABP1	2,263 down	0.035	2,307 up	0.0478	1,909 up	0.752	4,427 down	0.00306	1,010 up	1	3,904 up	0.00564	2,165 down	0.444	1,185 down	1	2,593 down	0.495
Nvesp-Atta1	2,810 down	0.157	3,800 down	0.126	1,818 down	0.347	155,733 down	0.00126	2,845 up	0.194	2,104 up	0.3	40,689 down	0.000258	5,112 down	0.0444	591,938 down	0.00209
Nvesp-Atta2	9,077 down	0.0418	3,807 down	0.427	2,504 up	0.643	1,454 down	0.704	1,220 up	1	2,910 up	0.277	1,252 down	1	3,624 down	0.265	5,539 down	0.461
Nvesp-Atta3	1,000 up	1	2,542 up	0.0373	2,074 down	0.878	3,958 down	0.0286	1,164 down	1	2,182 up	0.184	1,143 up	1	2,072 down	0.813	1,556 down	1
Nvesp-Atta4	86,701 down	0.00853	94,362 down	0.0229	44,624 up	0.0196	8,098 up	0.716	1,777 down	0.722	1,934 down	1	10,659 down	0.0163	1,942 down	0.601	11,651 down	0.0946
Nvesp-Atta5	47,576 down	0.0112	3,253 up	0.801	3,259 up	0.878	32,869 down	1.84e-05	4,708 down	0.606	32,869 up	1.27e-05	3,259 down	0.73	14,595 down	0.344	10,103 down	0.491
Nvesp-Cec1	1,003 up	1	2,076 up	0.0447	1,193 down	0.741	1,716 down	0.00724	2,290 down	0.0791	1,107 down	0.128	1,591 down	0.102	1,189 down	0.928	1,209 up	0.929
Nvesp-Col1	15,164 down	0.0136	1,301 up	0.931	3,233 up	0.304	6,607 down	0.0348	2,502 down	0.192	7,887 up	0.0144	2,709 down	0.286	4,689 down	0.0144	5,076 down	0.164
Nvesp-Col2	2,551 down	0.678	6,463 up	0.0438	3,694 up	0.878	69,272 down	0.0448	2,507 down	0.713	6,577 up	0.0248	38,909 down	0.294	1,447 up	1	10,717 down	0.634
Nvesp-Col3	1,713 up	0.0267	2,117 up	0.0386	1,881 down	0.0651	5,182 down	0.0104	1,604 up	0.301	1,982 up	0.0508	1,389 down	0.34	1,098 down	0.729	2,447 down	0.0271
Nvesp-Col4	1,194 up	0.869	2,279 up	0.0895	1,648 up	0.859	1,643 down	0.334	1,203 down	1	1,585 up	0.0578	1,708 down	0.719	1,969 up	0.617	1,387 up	0.946
Nvesp-Col5	2,453 down	0.152	1,024 up	1	1,786 up	0.859	4,811 down	0.216	2,271 down	0.73	1,106 up	1	7,767 down	0.148	1,373 down	1	4,698 down	0.656
Nvesp-Def1	3,749 up	0.0302	24,386 up	0.00726	2,250 up	0.878	13,825 down	0.00136	1,504 down	0.69	4,324 up	0.0322	7,195 down	0.148	8,437 up	0.0216	1,763 up	0.376
Nvesp-Def2	2,196 up	0.0302	7,582 up	0.00919	1,791 up	0.991	4,377 down	0.0247	2,662 down	0.0315	1,296 up	0.327	6,046 down	0.187	3,934 up	0.0369	1,732 up	0.488
Nvesp-Def-L1	2,318 down	0.36	1,091 down	1	2,479 up	0.573	7,751 up	0.0176	2,209 down	0.534	1,040 down	1	3,004 up	0.364	1,069 up	1	7,100 up	0.0146
Nvesp-Def-L2	3,531 down	0.386	1,221 down	1	4,976 up	0.314	7,577 up	0.0158	2,075 down	0.751	1,393 up	0.915	2,121 up	0.542	1,409 up	1	6,205 up	0.021
Nvesp-Def-L3	3,091 up	1	1,309 up	1	90,999 down	0.00301	4,613 down	0.997	2,024 down	1	4,779 down	0.784	4,127 up	0.73	29,430 down	0.378	3,521 down	1
Nvesp-KTX-L1	1,182 down	0.176	1,077 up	1	1,046 up	1	1,357 up	0.14	1,897 down	0.151	1,489 down	0.0151	1,147 down	0.589	1,130 down	0.325	1,462 up	0.676
Nvesp-PBSIP1	2,111 down	0.00932	2,051 down	0.00112	1,389 up	0.0921	1,365 up	0.00402	1,104 down	0.337	1,072 down	0.706	1,091 down	0.142	1,519 down	0.021	1,503 down	0.0132
Nvesp-PBSIP2	2,386 down	0.00838	2,104 down	0.00491	1,607 up	0.0317	1,516 up	0.00796	1,223 down	0.192	1,078 down	0.575	1,142 down	0.128	1,484 down	0.0457	1,387 down	0.0801
Nvesp-PBSIP3	none	1	none	1	none	1	none	1	none	1	none	1	none	1	none	1	none	1
Nvesp-Thau1	1,142 down	0.725	1,136 up	0.801	1,220 down	0.568	1,233 up	0.0211	2,382 down	0.0251	1,834 down	0.0176	1,218 down	0.234	1,394 down	0.197	1,402 up	0.35
Nvesp-Thau2	6,201 down	0.00987	17,349 down	0.0219	2,849 up	0.149	1,397 down	0.291	2,039 up	0.29	1,371 down	0.508	5,460 down	0.00734	2,176 down	0.0355	24,240 down	0.0282
Nvesp-Thau3	1,395 up	0.851	1,171 up	1	1,134 down	1	19,105 up	0.0011	2,297 down	0.172	2,736 down	0.163	7,923 up	0.000931	1,229 up	0.813	22,389 up	0.0138
Nvesp-Thau4	125,451 up	0.00461	448,462 up	0.0244	1,746 up	0.466	1,294 up	0.545	2,815 down	0.608	1,269 up	0.85	1,062 down	1	219,064 up	0.00463	580,449 up	0.00352
Nvesp-Thau5	none	1	none	1	none	1	none	1	none	1	none	1	none	1	none	1	none	1
Nvesp-Thau6	2,053 down	0.0082	2,457 down	0.339	1,143 up	0.625	2,079 down	0.113	1,131 down	1	1,353 down	0.0631	3,220 down	0.0259	1,795 down	0.0147	5,109 down	0.00934
Nvesp-Clys1	1,361 down	0.222	1,240 up	0.531	1,167 up	0.813	1,037 down	0.77	2,135 down	0.0358	1,263 down	0.346	1,530 down	0.00937	1,166 down	0.289	1,196 up	0.853
Nvesp-Clys2	1016,710 up	0.000914	2347,034 up	0.00032	1,719 down	0.414	3,519 down	0.000925	1,445 down	0.435	1,596 up	0.145	1,009 up	1	591,376 up	0.00241	863,193 up	0.00035
Nvesp-Clys3	2,201 down	0.0991	1,234 down	1	1,423 up	0.56	1,121 up	1	3,195 down	0.0845	1,792 down	0.19	2,274 down	0.0442	1,546 down	0.0883	1,100 down	1
Nvesp-Clys4	3,454 down	0.0971	1,248 down	0.361	3,188 up	0.44	1,418 up	0.767	3,870 down	0.0172	1,399 down	0.787	3,143 down	0.281	1,083 down	1	1,136 up	1
Nvesp-Clys5	1,159 down	1	1,297 up	0.333	1,903 down	0.311	1,333 up	0.0594	407,028 up	0.000139	612,006 up	0.000422	1553,401 up	2.02e-06	2,205 down	0.0144	1,730 up	0.13
Nvesp-Clys6	1,116 down	1	8,057 up	0.0416	1,385 up	0.441	1,091 up	1	26,640 down	0.0215	2,962 down	0.0179	3,759 down	0.00502	1,241 up	0.443	8,796 up	0.0453
Nvesp-Clys7	1,480 down	0.108	1,866 down	0.225	1,185 down	0.45	1,064 down	1	1,815 down	0.15	2,289 down	0.044	2,055 down	0.00582	1,754 down	0.085	1,985 down	0.189
Nvesp-Clys8	1,366 down	0.931	1,374 up	0.597	1,431 down	1	1,851 down	0.109	1,915 down	0.383	1,019 down	1	1,318 down	1	1,956 down	0.813	1,346 down	0.652
Nvesp-Clys9	2,270 down	0.179	1,022 down	1	1,764 up	0.413	3,963 down	0.006	1,886 down	0.239	1,177 up	1	5,941 down	0.00302	1,286 down	0.892	4,052 down	0.0294
Nvesp-ilys1	1,812 down	0.0187	1,273 down	0.481	1,187 up	0.125	1,870 down	0.00274	1,988 down	0.0641	1,397 down	0.0031	3,102 down	0.000489	1,525 down	0.0641	2,380 down	0.0813
Nvesp-ilys2	1,176 down	1	1,687 down	0.204	1,562 down	0.856	1,198 down	0.74	1,577 down	0.295	2,261 down	0.285	1,735 down	0.186	1,837 down	0.169	2,022 down	0.319
Nvesp-ilys3	3,249 down	0.0123	2,476 down	0.0468	1,414 up	0.282	1,109 down	0.92	1,715 down	0.151	1,307 down	0.209	2,051 down	0.0273	2,297 down	0.0266	2,748 down	0.0409
Nvesp-ilys4	1,590 down	0.309	1,712 down	0.0544	1,300 up	0.773	1,024 down	1	1,328 down	0.298	1,430 down	0.416	1,907 down	0.066	1,222 down	0.448	1,755 down	0.298
