# Supplementary material for: Sex, offspring and carcass determine antimicrobial peptide expression in the burying beetle
Source: Sci Rep. 2016 May 3;6:25409. doi: 10.1038/srep25409 (PMC4853764; doi:10.1038/srep25409)
Supplement: Supplementary Table S3 [file srep25409-s4.xls]

## Sheet: MS-E Data - Overview
protein.key	protein.Entry	protein.dataBaseType	protein.score	protein.falsePositiveRate	protein.avgMass	protein.MatchedProducts	protein.matchedPeptides	protein.digestPeps	protein.seqCover(%)	protein.MatchedPeptideIntenSum	protein.top3MatchedPeptideIntenSum	protein.MatchedProductIntenSum	protein.fmolOnColumn	protein.ngramOnColumn	protein.AutoCurate
	Thaumatin4
924930	Nvesp-Thau4_fwd_frame_1_orf_3	Regular	442.326	0	26697.2	35	6	16	38.82	107976	90305	41865	0.6124	0.0163	Green
924930	Nvesp-Thau4_fwd_frame_1_orf_3	Regular	1796.15	0	26697.2	51	7	16	47.68	521592	459608	273841	2.6316	0.0703	Green
924930	Nvesp-Thau4_fwd_frame_1_orf_3	Regular	739.214	0	26697.2	18	4	16	24.05	268937	267080	126668	1.9157	0.0511	Green
	Lysozyme2
925043	Nvesp-Clys2_fwd_frame_2_orf_3	Regular	790.248	0	15568.6	19	2	11	12.41	208913	282460	77007	2.1374	0.0333	Green
925043	Nvesp-Clys2_fwd_frame_2_orf_3	Regular	1468.18	0	15568.6	34	5	11	41.61	534309	386584	140489	2.9483	0.0459	Green
925043	Nvesp-Clys2_fwd_frame_2_orf_3	Regular	3015.43	0	15568.6	56	7	11	69.34	5535758	5157830	1824905	19.279	0.3001	Green
925043	Nvesp-Clys2_fwd_frame_2_orf_3	Regular	3281.42	0	15568.6	51	7	11	53.28	1366440	1130851	442006	4.1719	0.065	Green
925043	Nvesp-Clys2_fwd_frame_2_orf_3	Regular	10948.7	0	15568.6	62	7	11	62.77	14628060	12447120	4715538	38.7634	0.6035	Green

## Sheet: MS-E Data - Details
protein.key	protein.Entry	protein.dataBaseType	protein.score	protein.falsePositiveRate	protein.avgMass	protein.MatchedProducts	protein.matchedPeptides	protein.digestPeps	protein.seqCover(%)	protein.MatchedPeptideIntenSum	protein.top3MatchedPeptideIntenSum	protein.MatchedProductIntenSum	protein.fmolOnColumn	protein.ngramOnColumn	protein.AutoCurate	peptide.Rank	peptide.Pass	peptide.matchType	peptide.modification	peptide.mhp	peptide.seq	peptide.OriginatingSeq	peptide.seqStart	peptide.seqLength	peptide.pI	peptide.componentID	peptide.MatchedProducts	peptide.UniqueProducts	peptide.ConsectiveMatchedProducts	peptide.ComplementaryMatchedProducts	peptide.rawScore	peptide.score	peptide.(X)-P Bond	peptide.MatchedProductsSumInten	peptide.MatchedProductsTheoretical	peptide.MatchedProductsString	peptide.ModelRT	peptide.Volume	peptide.CSA	peptide.ModelDrift	peptide.RelIntensity	peptide.AutoCurate	precursor.leID	precursor.mhp	precursor.mhpCal	precursor.retT	precursor.inten	precursor.calcInten	precursor.charge
	Thaumatin4
924930	Nvesp-Thau4_fwd_frame_1_orf_3	Regular	1796.15	0	26697.2	51	7	16	47.68	521592	459608	273841	2.6316	0.0703	Green	1	Pass1	PepFrag1	None	1243.57	AINAPDDWEGR	AINAPDDWEGR	56	11	3.7	209	14	14	9	5	20524.8	7.5666	Identified	150628	11.5	b2b3b3*b4b6b9b10°y2y3y3°y4y5y6y6°y7y7°y8y8°y9y9*y9°y11y11*	33.4753	1094	128.362	88.3624	0.6597	Green	8257	1243.57	1243.57	33.4753	344091	344091	2
924930	Nvesp-Thau4_fwd_frame_1_orf_3	Regular	1796.15	0	26697.2	51	7	16	47.68	521592	459608	273841	2.6316	0.0703	Green	2	Pass1	PepFrag1	None	2491.18	AWNDGKDYYDISLVDGYNVGVK	AWNDGKDYYDISLVDGYNVGVK	109	22	3.87	211	9	9	4	1	1307.09	6.3706		38444	8	b5b10b11b12b12°b13°b22°y3y4y7y8y10y10°	43.3275	2259	208.147	98.7648	0.1213	Green	22044	2491.18	2491.18	43.3275	63254	63254	2.94
924930	Nvesp-Thau4_fwd_frame_1_orf_3	Regular	1796.15	0	26697.2	51	7	16	47.68	521592	459608	273841	2.6316	0.0703	Green	3	Pass1	PepFrag1	None	1819.87	DYYDISLVDGYNVGVK	DYYDISLVDGYNVGVK	115	16	3.59	212	15	15	8	4	9659.45	7.2393		47535	6.6	b2b3b4b6b6°b13y1y3y5y5*y7y8y9y10y11y12y13	43.6825	1659	169.43	129.43	0.1002	Green	22770	1819.88	1819.88	43.6825	52263	52263	2.1
924930	Nvesp-Thau4_fwd_frame_1_orf_3	Regular	1796.15	0	26697.2	51	7	16	47.68	521592	459608	273841	2.6316	0.0703	Green	4	Pass1	PepFrag1	Carbamidomethyl+C(10);Carbamidomethyl+C(15);Carbamidomethyl+C(23)	3168.39	IEPLGGSGDCNVLHCSNNLNDNCPNELR	IEPLGGSGDCNVLHCSNNLNDNCPNELR	131	28	4.06	210	5	5	0	0	304.916	5.7385	Identified	24122	7.5	b17b21y2y19*y24*y26y28	39.8556	2695	234.135	116.09	0.0797	Green	14794	3168.39	3168.4	39.8556	41586	41586	3.09
924930	Nvesp-Thau4_fwd_frame_1_orf_3	Regular	1796.15	0	26697.2	51	7	16	47.68	521592	459608	273841	2.6316	0.0703	Green	5	Pass2	PepFrag2	Carbamidomethyl+C(3)	2120.85	DNCPDAYSYAYDDHSSLK	DNCPDAYSYAYDDHSSLK	207	18	3.87	215	2	2	0	0	201.327	5.5582	Missing	3242	3.1	b1°b2y2y7°y14°	33.4743	1789	178.169	78.7796	0.0114	Yellow	8253	2120.85	2120.85	33.4743	5927	5927	3
924930	Nvesp-Thau4_fwd_frame_1_orf_3	Regular	1796.15	0	26697.2	51	7	16	47.68	521592	459608	273841	2.6316	0.0703	Green	6	Pass2	PepFrag2	Carbamidomethyl+C(3);Carbamidomethyl+C(10);Carbamidomethyl+C(15)	2097.78	TWCNSGSQHCETGDCGNK	TWCNSGSQHCETGDCGNK	71	18	5.21	214	0	0	0	0	246.958	5.647		1406	2.1	b12°b15*y2*y17*	25.7865	1656	169.226	72.8172	0.0038	Green	3000	2097.77	2097.77	25.7865	1974	1974	3
924930	Nvesp-Thau4_fwd_frame_1_orf_3	Regular	1796.15	0	26697.2	51	7	16	47.68	521592	459608	273841	2.6316	0.0703	Green	7	Pass2	MissedCleavage	Carbamidomethyl+C(2)	1912.94	ICNPNTWAVNSAKYFK	ICNPNTWAVNSAKYFK	191	16	9.66	213	2	2	0	0	374.276	5.8275	Missing	3450	2.1	b6b8y9°	44.3371	1702	172.345	132.345	0.0043	Green	24088	1912.92	1912.92	44.3371	2249	2249	2
924930	Nvesp-Thau4_fwd_frame_1_orf_3	Regular	1796.15	0	26697.2	51	7	16	47.68	521592	459608	273841	2.6316	0.0703	Green	8	Pass2	InSource	None	1059.45	NAPDDWEGR	AINAPDDWEGR	58	9	3.7	209	2	2	1	0	122.443	0	Identified	3702	0	b1b2b2*b5*b6*	33.4784	903	112.95	185.899	0.0131	Green	8265	1059.45	1059.45	33.4784	6828	6828	1.32
924930	Nvesp-Thau4_fwd_frame_1_orf_3	Regular	1796.15	0	26697.2	51	7	16	47.68	521592	459608	273841	2.6316	0.0703	Green	9	Pass2	InSource	None	945.406	APDDWEGR	AINAPDDWEGR	59	8	3.7	209	0	0	0	0	138.243	0	Missing	874	0	b8°	33.4757	807	104.795	169.591	0.0045	Green	8261	945.405	945.405	33.4757	2330	2330	1
924930	Nvesp-Thau4_fwd_frame_1_orf_3	Regular	1796.15	0	26697.2	51	7	16	47.68	521592	459608	273841	2.6316	0.0703	Green	10	Pass2	InSource	None	777.316	DDWEGR	AINAPDDWEGR	61	6	3.7	209	2	2	1	0	239.293	0		438	0	b2b3	33.4711	650	90.7198	141.44	0.0021	Green	8244	777.319	777.318	33.4711	1090	1090	1
924930	Nvesp-Thau4_fwd_frame_1_orf_3	Regular	739.214	0	26697.2	18	4	16	24.05	268937	267080	126668	1.9157	0.0511	Green	2	Pass1	PepFrag1	Carbamidomethyl+C(10);Carbamidomethyl+C(15);Carbamidomethyl+C(23)	3168.39	IEPLGGSGDCNVLHCSNNLNDNCPNELR	IEPLGGSGDCNVLHCSNNLNDNCPNELR	131	28	4.06	366	0	0	0	0	367.927	5.4345	Missing	1566	3.8	b14°y13*y15°	39.9778	2695	234.135	116.09	0.0244	Yellow	15076	3168.38	3168.39	39.9778	6570	6570	3
924930	Nvesp-Thau4_fwd_frame_1_orf_3	Regular	739.214	0	26697.2	18	4	16	24.05	268937	267080	126668	1.9157	0.0511	Green	3	Pass1	PepFrag1	Carbamidomethyl+C(3);Carbamidomethyl+C(10);Carbamidomethyl+C(15)	2097.78	TWCNSGSQHCETGDCGNK	TWCNSGSQHCETGDCGNK	71	18	5.21	367	2	2	0	0	324.067	5.3794		2191	1.8	b4°b6*b7*b12*b14b16y9°	26.039	1656	169.226	72.8172	0.005	Yellow	2930	2097.78	2097.78	26.039	1358	1358	3
924930	Nvesp-Thau4_fwd_frame_1_orf_3	Regular	739.214	0	26697.2	18	4	16	24.05	268937	267080	126668	1.9157	0.0511	Green	4	Pass2	MissedCleavage	Carbamidomethyl+C(9);Carbamidomethyl+C(13)	1980.84	YGSGGTIACESSCNKFDK	YGSGGTIACESSCNKFDK	160	18	6.23	368	1	1	0	0	116.784	4.9362		1012	2	b3b14°y6*y13*	36.8349	1661	169.566	73.0442	0.0069	Red	11362	1980.87	1980.87	36.8349	1857	1857	3
924930	Nvesp-Thau4_fwd_frame_1_orf_3	Regular	971.883	0	26697.2	30	5	16	25.32	304350	272772	130402	1.0196	0.0272	Green	2	Pass1	PepFrag1	Carbamidomethyl+C(2)	1474.71	ICNPNTWAVNSAK	ICNPNTWAVNSAK	191	13	8.97	717	8	8	5	0	4179.01	6.6087	Identified	35027	8.1	y2y4y4*y5y6y8y9y10y10*y11	33.5426	1291	143.343	103.343	0.367	Green	21801	1474.71	1474.71	33.5426	111682	111682	2
924930	Nvesp-Thau4_fwd_frame_1_orf_3	Regular	971.883	0	26697.2	30	5	16	25.32	304350	272772	130402	1.0196	0.0272	Green	3	Pass1	PepFrag1	Carbamidomethyl+C(3)	2120.85	DNCPDAYSYAYDDHSSLK	DNCPDAYSYAYDDHSSLK	207	18	3.87	719	7	7	0	1	1086.8	6.0238	Identified	13775	5.7	b3b4°b6*b7b8°b13*b16°b18y2y11y12°y13y16°y18	33.4991	1789	178.169	78.7796	0.099	Green	21628	2120.85	2120.85	33.4991	30137	30137	2.81
924930	Nvesp-Thau4_fwd_frame_1_orf_3	Regular	971.883	0	26697.2	30	5	16	25.32	304350	272772	130402	1.0196	0.0272	Green	4	Pass2	PepFrag2	None	863.389	NEFNDPK	NEFNDPK	184	7	4.07	721	1	1	0	0	70.9285	4.8384	Missing	1871	1.5	b1*b3	31.6021	752	99.9781	159.956	0.0067	Red	15290	863.372	863.37	31.6021	2029	2029	1
	Lysozyme2
925043	Nvesp-Clys2_fwd_frame_2_orf_3	Regular	1468.18	0	15568.6	34	5	11	41.61	534309	386584	140489	2.9483	0.0459	Green	1	Pass1	PepFrag1	None	1004.49	DADITNDIK	DADITNDIK	100	9	3.59	319	10	10	7	2	10769.3	7.199		36051	7.9	b2b3b4b5°y2y3y4y4*y5y5°y7y7°y8y9	28.6928	912	113.699	73.6989	0.2853	Green	5523	1004.49	1004.49	28.6928	152427	152427	1.96
925043	Nvesp-Clys2_fwd_frame_2_orf_3	Regular	1468.18	0	15568.6	34	5	11	41.61	534309	386584	140489	2.9483	0.0459	Green	2	Pass1	PepFrag1	None	2805.26	WESSYNTAAHNTASGDHGIFQINER	WESSYNTAAHNTASGDHGIFQINER	57	25	5.18	321	8	8	3	0	1152.54	6.2284		34636	11.2	y8y9y12y16y18y23y23°y24y25y25*	40.7021	2484	221.749	70.8743	0.2646	Green	23714	2805.26	2805.26	40.7021	141363	141363	3.85
925043	Nvesp-Clys2_fwd_frame_2_orf_3	Regular	1468.18	0	15568.6	34	5	11	41.61	534309	386584	140489	2.9483	0.0459	Green	3	Pass1	PepFrag1	Carbamidomethyl+C(3)	1017.46	WWCSPPGK	WWCSPPGK	82	8	8.97	322	5	5	2	0	760.603	6.0479	Identified	18894	6.3	b6y3y4y6°y7y8	36.4644	848	108.315	68.3154	0.1737	Green	14652	1017.46	1017.46	36.4644	92794	92794	1.99
925043	Nvesp-Clys2_fwd_frame_2_orf_3	Regular	1468.18	0	15568.6	34	5	11	41.61	534309	386584	140489	2.9483	0.0459	Green	4	Pass1	PepFrag1	None	1087.55	IIYEEHQR	IIYEEHQR	112	8	5.3	318	7	7	5	0	6358.52	6.9701		33659	6	y1y2*y3y3*y4y5y5*y5°y6y6*y7y8	24.7358	987	119.85	79.8499	0.1456	Green	2895	1087.55	1087.55	24.7358	77806	77806	2.29
925043	Nvesp-Clys2_fwd_frame_2_orf_3	Regular	1468.18	0	15568.6	34	5	11	41.61	534309	386584	140489	2.9483	0.0459	Green	5	Pass1	PepFrag1	None	861.447	GQIETWK	GQIETWK	46	7	7	320	4	4	2	0	2635.72	6.5877		17249	5.1	b2*b3*b4*y3y4y4°y5y6*y7	29.2526	786	102.969	62.9694	0.1098	Green	5976	861.446	861.446	29.2526	58679	58679	1.93
925043	Nvesp-Clys2_fwd_frame_2_orf_3	Regular	1468.18	0	15568.6	34	5	11	41.61	534309	386584	140489	2.9483	0.0459	Green	6	Pass2	InSource	None	787.399	QIETWK	GQIETWK	47	6	7	320	0	0	0	0	114.993	0		0	0		29.2554	738	98.7334	157.467	0.0029	Green	5977	787.4	787.4	29.2554	1573	1573	1
925043	Nvesp-Clys2_fwd_frame_2_orf_3	Regular	1468.18	0	15568.6	34	5	11	41.61	534309	386584	140489	2.9483	0.0459	Green	7	Pass2	NeutralLoss_NH3	None	844.42	GQIETWK	GQIETWK	46	7	7	320	0	0	0	0	93.3452	0		0	0		29.2746	786	102.969	62.9694	0.0181	Green	5985	844.424	844.424	29.2746	9667	9667	2
925043	Nvesp-Clys2_fwd_frame_2_orf_3	Regular	3015.43	0	15568.6	56	7	11	69.34	5535758	5157830	1824905	19.279	0.3001	Green	1	Pass1	PepFrag1	None	1004.49	DADITNDIK	DADITNDIK	100	9	3.59	204	16	16	14	7	23824.3	7.8564		846135	10	b1b1°b2b3b3°b4b5b5°b6b6°b7b7*b7°b8b8*y2y3y3°y4y4*y4°y5y5*y5°y6y6°y7y7°y8y8°y9y9*	28.8615	912	113.699	73.6989	0.502	Green	10643	1004.49	1004.49	28.8615	2779201	2779201	1.93
925043	Nvesp-Clys2_fwd_frame_2_orf_3	Regular	3015.43	0	15568.6	56	7	11	69.34	5535758	5157830	1824905	19.279	0.3001	Green	2	Pass1	PepFrag1	None	1087.55	IIYEEHQR	IIYEEHQR	112	8	5.3	203	11	11	7	3	15643.4	7.6737		618528	8	b2b3b5°b6b6°b7b7*y1y2*y3y3*y4y4*y4°y5y5°y6y6*y6°y7y8y8*	23.6849	987	119.85	79.8499	0.2441	Green	4043	1087.55	1087.55	23.6849	1351383	1351383	2.18
925043	Nvesp-Clys2_fwd_frame_2_orf_3	Regular	3015.43	0	15568.6	56	7	11	69.34	5535758	5157830	1824905	19.279	0.3001	Green	3	Pass1	PepFrag1	Carbamidomethyl+C(3)	1017.46	WWCSPPGK	WWCSPPGK	82	8	8.97	209	8	8	4	2	6292.08	7.2781	Identified	262108	8	b1b3y2y4y5y6y6°y7y7°y8	35.9614	848	108.315	68.3154	0.1856	Green	28885	1017.46	1017.46	35.9614	1027246	1027246	1.98
925043	Nvesp-Clys2_fwd_frame_2_orf_3	Regular	3015.43	0	15568.6	56	7	11	69.34	5535758	5157830	1824905	19.279	0.3001	Green	4	Pass2	PepFrag2	None	2805.26	WESSYNTAAHNTASGDHGIFQINER	WESSYNTAAHNTASGDHGIFQINER	57	25	5.18	208	2	2	0	0	479.714	6.1603		3276	3.7	b12y3*y18y18*	46.8746	2484	221.749	70.8743	0.0012	Green	80133	2805.26	2805.26	46.8746	6554	6554	3.39
925043	Nvesp-Clys2_fwd_frame_2_orf_3	Regular	3015.43	0	15568.6	56	7	11	69.34	5535758	5157830	1824905	19.279	0.3001	Green	5	Pass2	PepFrag2	None	861.447	GQIETWK	GQIETWK	46	7	7	205	2	2	0	0	444.714	6.1274		3389	2.1	b3y3y4°	36.3895	786	102.969	62.9694	0.001	Green	30537	861.451	861.45	36.3895	5453	5453	2
925043	Nvesp-Clys2_fwd_frame_2_orf_3	Regular	3015.43	0	15568.6	56	7	11	69.34	5535758	5157830	1824905	19.279	0.3001	Green	6	Pass2	MissedCleavage	Carbamidomethyl+C(14);Carbamidomethyl+C(19)	3019.65	VLEIVAATMKFAICAIVLCGLVAPNFAK	VLEIVAATMKFAICAIVLCGLVAPNFAK	0	28	8.29	206	2	2	0	0	476.551	6.1575	Missing	8063	3.6	b18°y2y4*y11*y24	45.6414	2838	242.345	40.7818	0.001	Green	75195	3019.65	3019.65	45.6414	5705	5705	6
925043	Nvesp-Clys2_fwd_frame_2_orf_3	Regular	3015.43	0	15568.6	56	7	11	69.34	5535758	5157830	1824905	19.279	0.3001	Green	7	Pass2	VarMod	Carbamidomethyl+C(2);Carbamidomethyl+C(6);Oxidation+M(4)	1171.47	GCGMTCNSLR	GCGMTCNSLR	90	10	8.3	207	9	9	6	1	6900.93	7.3183		45830	8.3	b2b10*y2y3y3°y4y4*y4°y5y6y6°y7y7°y8y8°y10	20.8924	926	114.86	74.8595	0.0283	Green	2431	1171.47	1171.47	20.8924	156609	156609	2
925043	Nvesp-Clys2_fwd_frame_2_orf_3	Regular	3015.43	0	15568.6	56	7	11	69.34	5535758	5157830	1824905	19.279	0.3001	Green	8	Pass2	InSource	None	415.182	DADI	DADITNDIK	100	4	2.92	204	0	0	0	0	82.8801	0		0	0		28.8641	373	62.6468	85.2936	0.009	Green	10656	415.183	415.183	28.8641	50090	50090	1
925043	Nvesp-Clys2_fwd_frame_2_orf_3	Regular	3015.43	0	15568.6	56	7	11	69.34	5535758	5157830	1824905	19.279	0.3001	Green	9	Pass2	InSource	Carbamidomethyl+C(1);Carbamidomethyl+C(1)	645.303	CSPPGK	WWCSPPGK	84	6	8.97	209	1	1	0	0	83.89	0	Identified	918	0	b2	35.9655	522	78.3802	116.76	0.0077	Green	28905	645.305	645.304	35.9655	42598	42598	1
925043	Nvesp-Clys2_fwd_frame_2_orf_3	Regular	3015.43	0	15568.6	56	7	11	69.34	5535758	5157830	1824905	19.279	0.3001	Green	10	Pass2	InSource	Carbamidomethyl+C(2);Carbamidomethyl+C(2)	831.382	WCSPPGK	WWCSPPGK	83	7	8.97	209	0	0	0	0	154.446	0	Missing	0	0		35.9765	685	93.9478	147.896	0.0064	Green	28977	831.384	831.383	35.9765	35406	35406	1
925043	Nvesp-Clys2_fwd_frame_2_orf_3	Regular	3015.43	0	15568.6	56	7	11	69.34	5535758	5157830	1824905	19.279	0.3001	Green	11	Pass2	InSource	None	489.267	NDIK	DADITNDIK	105	4	6.78	204	2	2	1	0	59.3694	0		17213	0	b1b2b2*b2°	28.8655	446	70.5748	101.15	0.0057	Green	10664	489.266	489.265	28.8655	31614	31614	1
925043	Nvesp-Clys2_fwd_frame_2_orf_3	Regular	3015.43	0	15568.6	56	7	11	69.34	5535758	5157830	1824905	19.279	0.3001	Green	12	Pass2	InSource	None	745.3	DADITND	DADITNDIK	100	7	2.82	204	1	1	0	0	40.0387	0		7664	0	b2°y1	28.8616	653	90.9987	141.997	0.0034	Green	10645	745.302	745.301	28.8616	18760	18760	1
925043	Nvesp-Clys2_fwd_frame_2_orf_3	Regular	3281.42	0	15568.6	51	7	11	53.28	1366440	1130851	442006	4.1719	0.065	Green	4	Pass1	PepFrag1	None	1440.73	LTGNGFNAWVAYK	LTGNGFNAWVAYK	120	13	9.72	262	4	4	1	0	690.88	6.3555		13603	7.2	b5b5*y3y4y9	42.6143	1318	145.335	105.335	0.0582	Green	31663	1440.72	1440.73	42.6143	79587	79587	2
925043	Nvesp-Clys2_fwd_frame_2_orf_3	Regular	3281.42	0	15568.6	51	7	11	53.28	1366440	1130851	442006	4.1719	0.065	Green	11	Pass2	InSource	None	858.384	DADITNDI	DADITNDIK	100	8	2.82	260	1	1	0	0	64.2952	0		709	0	y5	28.8036	777	102.182	164.364	0.0039	Green	6167	858.385	858.384	28.8036	5344	5344	1
925043	Nvesp-Clys2_fwd_frame_2_orf_3	Regular	3281.42	0	15568.6	51	7	11	53.28	1366440	1130851	442006	4.1719	0.065	Green	12	Pass2	InSource	None	434.24	TWK	GQIETWK	50	3	10.1	261	1	1	0	0	37.2936	0		1393	0	b2	29.2546	391	64.6464	89.2927	0.0031	Green	6650	434.242	434.241	29.2546	4192	4192	1
925043	Nvesp-Clys2_fwd_frame_2_orf_3	Regular	3281.42	0	15568.6	51	7	11	53.28	1366440	1130851	442006	4.1719	0.065	Green	13	Pass2	InSource	None	745.3	DADITND	DADITNDIK	100	7	2.82	260	0	0	0	0	183.568	0		2061	0	y2°	28.7976	653	90.9987	141.997	0.0023	Green	6158	745.3	745.3	28.7976	3198	3198	1
925043	Nvesp-Clys2_fwd_frame_2_orf_3	Regular	3281.42	0	15568.6	51	7	11	53.28	1366440	1130851	442006	4.1719	0.065	Green	14	Pass2	InSource	None	844.358	YEEHQR	IIYEEHQR	114	6	5.3	265	1	1	0	0	290.505	0		302	0	b3	24.3797	739	98.8225	58.8225	0.0016	Green	3281	844.359	844.359	24.3797	2129	2129	2
925043	Nvesp-Clys2_fwd_frame_2_orf_3	Regular	10948.7	0	15568.6	62	7	11	62.77	14628060	12447120	4715538	38.7634	0.6035	Green	4	Pass1	PepFrag1	None	1440.73	LTGNGFNAWVAYK	LTGNGFNAWVAYK	120	13	9.72	177	9	9	5	1	19010.9	8.3184		242387	12.9	b2°b4b13*y3y4y7y8y9y10y11y13y13*	40.7124	1318	145.335	105.335	0.0274	Green	38455	1440.73	1440.73	42.1744	400277	400277	1.99
925043	Nvesp-Clys2_fwd_frame_2_orf_3	Regular	10948.7	0	15568.6	62	7	11	62.77	14628060	12447120	4715538	38.7634	0.6035	Green	5	Pass2	PepFrag2	None	1074.62	VLEIVAATMK	VLEIVAATMK	0	10	7	180	2	2	0	0	100.635	6.0421		2129	1.7	b3b6	38.9166	1053	125.135	85.1349	0.0001	Yellow	59562	1074.6	1074.6	47.8266	2129	2129	2
925043	Nvesp-Clys2_fwd_frame_2_orf_3	Regular	10948.7	0	15568.6	62	7	11	62.77	14628060	12447120	4715538	38.7634	0.6035	Green	6	Pass2	MissedCleavage	Carbamidomethyl+C(1)	3277.51	CIAKWESSYNTAAHNTASGDHGIFQINER	CIAKWESSYNTAAHNTASGDHGIFQINER	53	29	6.03	178	1	1	0	0	335.113	6.5646		1645	2.1	b12b14*y25°	41.7636	2896	245.636	123.757	0.0001	Green	30173	3277.5	3277.51	40.0598	1295	1295	3
925043	Nvesp-Clys2_fwd_frame_2_orf_3	Regular	10948.7	0	15568.6	62	7	11	62.77	14628060	12447120	4715538	38.7634	0.6035	Green	8	Pass2	InSource	None	590.314	TNDIK	DADITNDIK	104	5	6.78	175	4	4	2	0	2029.17	0		442788	0	b1b1°b2b2*b2°b3b3*b3°b5*y1	27.494	539	80.0729	120.146	0.051	Green	8482	590.316	590.315	28.6793	745894	745894	1
925043	Nvesp-Clys2_fwd_frame_2_orf_3	Regular	10948.7	0	15568.6	62	7	11	62.77	14628060	12447120	4715538	38.7634	0.6035	Green	9	Pass2	InSource	None	698.322	EEHQR	IIYEEHQR	115	5	5.3	174	2	2	1	0	411.642	0		45308	0	b1b2b5*y4°	28.4768	598	85.8145	131.629	0.0222	Green	4028	698.322	698.321	23.8757	324527	324527	1.04
925043	Nvesp-Clys2_fwd_frame_2_orf_3	Regular	10948.7	0	15568.6	62	7	11	62.77	14628060	12447120	4715538	38.7634	0.6035	Green	18	Pass2	InSource	Carbamidomethyl+C(2);Carbamidomethyl+C(2)	750.356	TCNSLR	GCGMTCNSLR	94	6	9.01	179	1	1	0	0	93.3106	0		724	0	b2	30.1433	620	87.9065	135.813	0.0002	Green	2201	750.358	750.357	20.8543	2408	2408	1
[truncated: 9 more columns]
